# Supplementary material for: Cell line authentication: a commercial service provider perspective
Source: Front Cell Dev Biol. 2026 Jul 9;14:1843943. doi: 10.3389/fcell.2026.1843943 (PMC13391863; doi:10.3389/fcell.2026.1843943)
Supplement: Supplementary file 1 [file Table2.xlsx]

## Sheet: 1084796
Accession	Name	Nº Markers	Score	Amel	CSF1PO	D1S1656	D2S1338	D2S441	D3S1358	D5S818	D7S820	D8S1179	D10S1248	D12S391	D13S317	D16S539	D18S51	D19S433	D21S11	D22S1045	FGA	Penta D	Penta E	TH01	TPOX	vWA	#Description: '1084796';Data set: 'Cellosaurus release 55.0';Run on: '2026-Apr-13 15:10:32 UTC+0';Tool version: '1.5.0';Species: 'Homo sapiens (Human)';Algorithm: 'Masters (vs. reference)';Scoring mode: 'Non-empty makers';Score filter: '80';Min markers: '13';Max results: '200';Include Amelogenin: 'false'
NA	Query	NA	NA	X,Y	12	12,15	22,23,24,25	11,11.3,13,14	15,17	10,11,12	10,11	10,11,13	13,16,17	17.3,21,22	8,12,13	12,13	14,16	12,14,15	27,29,32.2	15,16	20	9,10,13	5,11,15	6,9.3	8,11	15,16,18
CVCL_0060 Best	NCI-H1299	22	100.00%	X	12	12,15	23,24	11,13	17	11	10	10,13	13,17	21	12	12,13	16	14	32.2	15,16	20	13	11	6,9.3	8	16,18
CVCL_0060 Worst	NCI-H1299	22	96.88%	X	12	12,15	23,24	11,13	17	11	10	10,13	13,17	21	12	12,13	16	14	32.2	15,16	20	13	11	6,9.3	8	16,17,18
CVCL_1125 Best	CHP-212	17	100.00%	X,Y	12		22,25		15,17	10,12	11	11,13			8,13	13	14,16	12,15	27,29		20	9,10	5,15	6	8,11	15,18
CVCL_1125 Worst	CHP-212	17	96.55%	X,Y	12		22,25		15,17	10,12	11	11,13			8	13	14,16	12,15	27,29		20	9,10	5,15	6,7	8,11	15,18
CVCL_XB25	NCI-H1299-EGFP	17	100.00%	X	12		23,24		17	11	10	10,13		21,22	12	12,13	16	14	32.2		20		11	6,9.3	8	16,18
CVCL_XE62	NCI-H1299-Luc2-tdT-2	17	100.00%	X	12		23,24		17	11	10	10,13		21,22	12	12,13	16	14	32.2		20		11	6,9.3	8	16,18
CVCL_XB24	NCI-H1299-mCherry	17	100.00%	X	12		23,24		17	11	10	10,13		21,22	12	12,13	16	14	32.2		20		11	6,9.3	8	16,18
CVCL_XB26	NCI-H1299-tdT	17	100.00%	X	12		23,24		17	11	10	10,13		21,22	12	12,13	16	14	32.2		20		11	6,9.3	8	16,18
