# Supplementary material for: Cell line authentication: a commercial service provider perspective
Source: Front Cell Dev Biol. 2026 Jul 9;14:1843943. doi: 10.3389/fcell.2026.1843943 (PMC13391863; doi:10.3389/fcell.2026.1843943)
Supplement: Supplementary file 2 [file Table3.xlsx]

## Sheet: Sheet1
Sample Name	Marker	Allele 1	Allele 2
1084796	AMEL	X	Y
1084796	D3S1358	15	17
1084796	D1S1656	12	15
1084796	D2S441	11	11.3,13,14
1084796	D10S1248	13	16,17
1084796	D13S317	8	12,13
1084796	Penta E	5	11,15
1084796	D16S539	12	13
1084796	D18S51	14	16
1084796	D2S1338	22	23,24,25
1084796	CSF1PO	12	12
1084796	Penta D	9	10,13
1084796	TH01	6	9.3
1084796	vWA	15	16,18
1084796	D21S11	27	29,32.2
1084796	D7S820	10	11
1084796	D5S818	10	11,12
1084796	TPOX	8	11
1084796	D8S1179	10	11,13
1084796	D12S391	17.3	21,22
1084796	D19S433	12	14,15
1084796	FGA	20	20
1084796	D22S1045	15	16
